# Supplementary material for: Balancing of the mitotic exit network and cell wall integrity signaling governs the development and pathogenicity in Magnaporthe oryzae
Source: PLoS Pathog. 2021 Jan 7;17(1):e1009080. doi: 10.1371/journal.ppat.1009080 (PMC7817018; doi:10.1371/journal.ppat.1009080)
Supplement: S1 Table — MoMkk1-GFP proteins were co-purified with anti-GFP beads and analyzed by (MS). The bait construct AD-MoMkk1 was used to screen a yeast two-hybrid cDNA library constructed with an RNA pool from various stages, including conidia and infectious hyphae (0, 2, 4, 8, 12 and 24 h). The table is the result of a combination of the two methods. (XLSX) [file ppat.1009080.s001.xlsx]

## Sheet: Sheet1
MoMkk1 interacting proteins
Gene ID	Description		Gene ID	Description
MGG_04100	STE/STE11/CDC15 protein kinase (MoSep1)	*	MGG_12836	general alpha-glucoside permease	*
MGG_08648	anaphase-promoting complex subunit 8	*	MGG_09505	polyadenylate-binding protein	*
MGG_11205	dynein heavy chain	*	MGG_11063	nucleolar protein 12	*
MGG_11278	mitochondrion protein	*	MGG_12646	nuclease domain-containing protein 1	*
MGG_14886	sphingolipid C9-methyltransferase	*	MGG_13020	glucose-repressible alcohol dehydrogenase transcriptional effector	*
MGG_01537	pyrABCN	*	MGG_16149	ADP,ATP carrier protein
MGG_02784	DNA-binding protein SMUBP-2	*	MGG_01427	SET1 complex component ash2
MGG_04773	oligosaccharyl transferase STT3 subunit	*	MGG_06393	ULK/ULK protein kinase (MoAtg1)
MGG_01682	ATP-dependent RNA helicase SUV3	*	MGG_16901	ATP-dependent RNA helicase DBP2
MGG_06345	prolyl-tRNA synthetase 1	*	MGG_06569	transporter sec24
MGG_06979	SEY1	*	MGG_08643	PEK/GCN2 protein kinase
MGG_04995	U3 small nucleolar RNA-associated protein 10	*	MGG_02418	vesicular-fusion protein SEC18
MGG_07756	pyruvate carboxylase	*	MGG_09300	DNA replication licensing factor mcm7
MGG_02526	exportin-1	*	MGG_01256	phosphoribosylaminoimidazole carboxylase
MGG_01759	DNA replication licensing factor mcm3	*	MGG_16472	aminopeptidase 2
MGG_03220	isoleucyl-tRNA synthetase	*	MGG_01448	N2,N2-dimethylguanosine tRNA methyltransferase
MGG_05151	NMDA receptor-regulated protein 1	*	MGG_03291	SDA1 domain-containing protein
MGG_06395	intron-binding protein aquarius	*	MGG_07731	Cullin-3
MGG_00775	carboxypeptidase KEX1	*	MGG_13217	tRNA (cytosine-5-)-methyltransferase NCL1
MGG_07539	NAD(P) transhydrogenase	*	MGG_09293	DNA replication licensing factor mcm4
......	......		......	......
* The putative interacting proteins obtained by co-IP
The putative interacting proteins obtained by Y2H
